# Supplementary material for: Development and Characterizations of Engineered Electrospun Bio-Based Polyurethane Containing Essential Oils
Source: Membranes (Basel). 2022 Feb 10;12(2):209. doi: 10.3390/membranes12020209 (PMC8876489; doi:10.3390/membranes12020209)
Supplement: Supplementary file 1 [file membranes-12-00209-s001.zip]

Archive with 1 entries (1 files):
- membranes-1557204-supplementary.pdf
